# Supplementary material for: Screening for Asymptomatic Osteonecrosis of the Hip in Systemic Lupus Erythematous: A Systematic Review and Meta-Analysis of MRI-Based Prevalence
Source: Diagnostics (Basel). 2024 Jan 27;14(3):279. doi: 10.3390/diagnostics14030279 (PMC10855524; doi:10.3390/diagnostics14030279)
Supplement: Supplementary file 1 [file diagnostics-14-00279-s001.zip]

Archive with 2 entries (2 files):
- PRISMA Checklist.pdf
- Supplemental Materials.pdf
